# Supplementary material for: Proteomic analysis of Taenia solium cysticercus and adult stages
Source: Front Vet Sci. 2023 Jan 9;9:934197. doi: 10.3389/fvets.2022.934197 (PMC9868161; doi:10.3389/fvets.2022.934197)
Supplement: Supplementary file 1 [file Data_Sheet_1.ZIP]

Archive with 5 entries (5 files):
- Differentially expressed statistics.xlsx
- Down-regulated immune protein.XLSX
- Fourteen down-regulated proteins.xlsx
- Nineteen up-regulated proteins.xlsx
- Up-regulated immune protein.XLSX
