# Supplementary material for: Proteomic analysis of Taenia solium cysticercus and adult stages
Source: Front Vet Sci. 2023 Jan 9;9:934197. doi: 10.3389/fvets.2022.934197 (PMC9868161; doi:10.3389/fvets.2022.934197)
Supplement: Supplementary file 1 [file Data_Sheet_1.ZIP › Down-regulated immune protein.XLSX]

## Sheet: Sheet2
GO Terms Description	Fisher's exact test P value	Protein accession	Protein description	Ratio	Regulated Type	P value	Gene name	Mol. weight [kDa]
immune effector process	0.000260528	A0A0R3W9I1	Beta-galactosidase	0.332	Down	3.7434e-05	TASK_LOCUS7110	69.74	1
immune effector process	0.000260528	A0A0R3W2E7	Calcium binding protein 39	0.498	Down	3.1468e-06	TASK_LOCUS3984	45.575	2
immune effector process	0.000260528	A0A158R8E9	Coronin	0.463	Down	4.9406e-06	TASK_LOCUS5312	55.971	3
immune effector process	0.000260528	A0A0R3WEX9	Delta-aminolevulinic acid dehydratase	0.022	Down	1.8817e-07	---	39.825	4
immune effector process	0.000260528	A0A0R3W560	FAD-binding FR-type domain-containing protein	0.448	Down	0.00024408	TASK_LOCUS5236	38.57	5
immune effector process	0.000260528	A0A0R3VT29	Fatty acid binding protein FABP2	0.409	Down	5.7085e-05	TASK_LOCUS367	19.375	6
immune response	5.63498e-05	A0A158R8C1	Filamin	0.383	Down	5.8347e-07	TASK_LOCUS5142	277.16	7
immune effector process	0.000260528	A0A0R3WGA5	Fimbrin	0.23	Down	0.00017899	TASK_LOCUS9899	28.663	8
immune effector process	0.000260528	A0A0R3WGQ9	Fimbrin:plastin	0.246	Down	0.00029794	TASK_LOCUS10053	40.115	9
immune effector process	0.000260528	A0A0R3WCX2	Inosine-5'-monophosphate dehydrogenase	0.155	Down	1.54589e-05	TASK_LOCUS8580	56.894	10
activation of innate immune response	0.355457	A0A158R7Y4	Leucine rich repeat flightless interacting	0.456	Down	0.03172	---	49.505	11
immune response	5.63498e-05	A0A0R3W5I8	MFS domain-containing protein	0.344	Down	2.1913e-05	TASK_LOCUS5386	59.22	12
immune effector process	0.000260528	A0A0R3WF80	ML domain-containing protein	0.152	Down	4.4688e-05	TASK_LOCUS9518	16.644	13
immune effector process	0.000260528	A0A158R8Z1	Pribosyltran domain-containing protein	0.468	Down	0.0190429	TASK_LOCUS6362	18.063	14
immune response	5.63498e-05	A0A0R3W4P0	Prosaposin a preproprotein	0.265	Down	1.7916e-06	TASK_LOCUS5021	95.385	15
immune effector process	0.000260528	A0A0R3W296	Protein diaphanous	0.492	Down	0.003703	TASK_LOCUS3918	120.48	16
immune effector process	0.000260528	A0A0R3VTT5	Protein kinase C	0.295	Down	0.000197497	---	63.593	17
immune response	5.63498e-05	A0A158R8B4	Protein kinase domain-containing protein	0.499	Down	0.00021528	TASK_LOCUS5105	35.099	18
immune response	5.63498e-05	A0A0R3VUV9	Rab	0.381	Down	2.2662e-05	TASK_LOCUS1135	23.638	19
immune effector process	0.000260528	A0A0R3WEQ8	Ras-related protein Rab-27A	0.254	Down	3.0238e-06	TASK_LOCUS9317	25.746	20
innate immune response-activating signal transduction	0.335354	A0A0R3W2M0	Ribosomal protein S6 kinase	0.404	Down	0.00108157	---	45.192	21
immune effector process	0.000260528	A0A0R3WAE7	Sulfhydryl oxidase	0.368	Down	2.175e-05	TASK_LOCUS7516	42.217	22
immune effector process	0.000260528	A0A0R3WCS9	Syntaxin-binding protein	0.417	Down	8.4125e-05	TASK_LOCUS8526	80.206	23
immune effector process	0.000260528	A0A0R3W7L6	Thioredoxin peroxidase	0.303	Down	1.0218e-07	TASK_LOCUS6278	42.997	24
immune effector process	0.000260528	A0A0R3VWW4	Transgelin	0.092	Down	2.9465e-06	TASK_LOCUS1909	39.448	25
immune effector process	0.000260528	A0A0R3W3J5	UBX domain-containing protein	0.487	Down	0.00030044	TASK_LOCUS4493	55.259	26
