# Supplementary material for: Proteomic analysis of Taenia solium cysticercus and adult stages
Source: Front Vet Sci. 2023 Jan 9;9:934197. doi: 10.3389/fvets.2022.934197 (PMC9868161; doi:10.3389/fvets.2022.934197)
Supplement: Supplementary file 1 [file Data_Sheet_1.ZIP › Nineteen up-regulated proteins.xlsx]

## Sheet: Sheet1
Protein accession	Protein description	A/L Ratio	Regulated Type	A/L P value	Gene name	Mol. weight [kDa]
A0A158R6K1	AMP deaminase OS=Taenia asiatica OX=60517 GN=TASK_LOCUS372 PE=3 SV=1	2.819	Up	0.00023731	TASK_LOCUS372	95.211
A0A0R3WDN1	CTP synthase OS=Taenia asiatica OX=60517 GN=TASK_LOCUS8882 PE=3 SV=1	2.346	Up	4.1255e-05	TASK_LOCUS8882	73.919
A0A158R6V7	Cullin-1(predicted) OS=Taenia asiatica OX=60517 GN=TASK_LOCUS958 PE=3 SV=1	3.194	Up	0.00057965	TASK_LOCUS958	163.8
A0A0R3W0Q9	DNA topoisomerase 2 OS=Taenia asiatica OX=60517 GN=TASK_LOCUS3262 PE=3 SV=2	2.942	Up	0.00029854	TASK_LOCUS3262	187.14
A0A0R3WGK6	Frizzled(predicted) OS=Taenia asiatica OX=60517 GN=TASK_LOCUS10000 PE=3 SV=1	3.669	Up	0.00163512	TASK_LOCUS10000	74.094
A0A0R3WEJ0	Glyceraldehyde-3-phosphate dehydrogenase OS=Taenia asiatica OX=60517 GN=TASK_LOCUS9240 PE=3 SV=1	6.624	Up	0.0072958	TASK_LOCUS9240	36.624
A0A0R3W119	Major vault protein(predicted) OS=Taenia asiatica OX=60517 GN=TASK_LOCUS3403 PE=4 SV=1	2.152	Up	2.4237e-06	TASK_LOCUS3403	100.05
A0A0R3W7G4	Proliferating cell nuclear antigen OS=Taenia asiatica OX=60517 GN=TASK_LOCUS6219 PE=3 SV=1	4.4	Up	0.003222	TASK_LOCUS6219	28.396
A0A0R3W7Q8	Mitochondrial import receptor subunit tom40(predicted) OS=Taenia asiatica OX=60517 GN=TASK_LOCUS6332 PE=4 SV=1	19.274	Up	0.023904	TASK_LOCUS6332	34.483
A0A0R3W5K0	NADH dehydrogenase ubiquinone 1 beta(predicted) OS=Taenia asiatica OX=60517 GN=TASK_LOCUS5399 PE=4 SV=1	2.532	Up	8.3396e-05	TASK_LOCUS5399	13.988
A0A0R3W9Z3	PNP_UDP_1 domain-containing protein(predicted) OS=Taenia asiatica OX=60517 GN=TASK_LOCUS7315 PE=4 SV=1	2.001	Up	4.536e-09	TASK_LOCUS7315	33.485
A0A0R3W7Q8	Mitochondrial import receptor subunit tom40(predicted) OS=Taenia asiatica OX=60517 GN=TASK_LOCUS6332 PE=4 SV=1	19.274	Up	0.023904	TASK_LOCUS6332	34.483
A0A0R3W5K0	NADH dehydrogenase ubiquinone 1 beta(predicted) OS=Taenia asiatica OX=60517 GN=TASK_LOCUS5399 PE=4 SV=1	2.532	Up	8.3396e-05	TASK_LOCUS5399	13.988
A0A0R3W9Z3	PNP_UDP_1 domain-containing protein(predicted) OS=Taenia asiatica OX=60517 GN=TASK_LOCUS7315 PE=4 SV=1	2.001	Up	4.536e-09	TASK_LOCUS7315	33.485
A0A0R3WAF8	Protein kinase domain-containing protein(predicted) OS=Taenia asiatica OX=60517 GN=TASK_LOCUS7529 PE=3 SV=1	2.453	Up	7.8563e-05	TASK_LOCUS7529	43.394
A0A0R3VWM0	Tubulin beta chain OS=Taenia asiatica OX=60517 GN=TASK_LOCUS1815 PE=3 SV=1	2.416	Up	6.0824e-05	TASK_LOCUS1815	49.629
A0A158RA05	Tyrosine-protein kinase(predicted) OS=Taenia asiatica OX=60517 GN=TASK_LOCUS8178 PE=3 SV=1	2.413	Up	6.0495e-05	TASK_LOCUS8178	60.395
A0A0R3WF16	WH2 domain-containing protein(predicted) OS=Taenia asiatica OX=60517 GN=TASK_LOCUS9439 PE=4 SV=1	2.186	Up	1.65048e-05	TASK_LOCUS9439	15.643
