# Supplementary material for: Proteomic analysis of Taenia solium cysticercus and adult stages
Source: Front Vet Sci. 2023 Jan 9;9:934197. doi: 10.3389/fvets.2022.934197 (PMC9868161; doi:10.3389/fvets.2022.934197)
Supplement: Supplementary file 1 [file Data_Sheet_1.ZIP › Up-regulated immune protein.XLSX]

## Sheet: Sheet1
GO Terms Level 1	GO Terms Description	Fisher's exact test P value	Protein accession	Protein description	Ratio	Regulated Type	P value	Gene name	Mol. weight [kDa]
Biological Process	humoral immune response	0.344952	A0A0R3W7G4	Proliferating cell nuclear antigen OS=Taenia asiatica OX=60517 GN=TASK_LOCUS6219 PE=3 SV=1	2.269	Up	0.003222	TASK_LOCUS6219	28.396
Biological Process	humoral immune response	0.344952	A0A0R3WEJ0	Glyceraldehyde-3-phosphate dehydrogenase OS=Taenia asiatica OX=60517 GN=TASK_LOCUS9240 PE=3 SV=1	43.118	Up	0.0072958	TASK_LOCUS9240	36.624
